# Supplementary material for: Investigating the Mechanism of Ni-Catalyzed Coupling of Photoredox-Generated Alkyl Radicals and Aryl Bromides: A Computational Study
Source: Int J Mol Sci. 2023 May 23;24(11):9145. doi: 10.3390/ijms24119145 (PMC10252489; doi:10.3390/ijms24119145)
Supplement: Supplementary file 1 [file ijms-24-09145-s001.zip]

Archive with 1 entries (1 files):
- ijms-2409630-supplementary.pdf
